# Supplementary material for: Identification of immune-related lncRNA in sepsis by construction of ceRNA network and integrating bioinformatic analysis
Source: BMC Genomics. 2023 Aug 24;24:484. doi: 10.1186/s12864-023-09535-7 (PMC10464037; doi:10.1186/s12864-023-09535-7)
Supplement: Supplementary file 6 — Supplementary Material 6 [file 12864_2023_9535_MOESM6_ESM.txt]

Additional file 4：
The relevant codes of bioinformatics analysis

###1 mRNA expression profiles and data processing###
#if (!requireNamespace("BiocManager", quietly = TRUE))
#    install.packages("BiocManager")
#BiocManager::install("limma")
#install.packages("pheatmap")
#install.packages("ggplot2")

library(limma)
library(pheatmap)
library(ggplot2)

##1.1 PCA analysis##
groupFile="group.txt"      
setwd("C:\\")      

rt=read.table(clusterFile, header=T, sep="\t", check.names=F, row.names=1)
data=rt[,1:(ncol(rt)-1),drop=F]
Cluster=as.vector(rt[,ncol(rt)])

#PCA analysis
data.pca=prcomp(data)
pcaPredict=predict(data.pca)
PCA=data.frame(PC1=pcaPredict[,1], PC2=pcaPredict[,2], Cluster=Cluster)
PCA.mean=aggregate(PCA[,1:2], list(Cluster=PCA$Cluster), mean)

bioCol=c("#0066FF","#FF0000","#FF9900","#6E568C","#7CC767","#223D6C","#D20A13","#FFD121","#088247","#11AA4D")
crgCluCol=bioCol[1:length(levels(factor(Cluster)))]

veganCovEllipse<-function (cov, center = c(0, 0), scale = 1, npoints = 100) {
    theta <- (0:npoints) * 2 * pi/npoints
    Circle <- cbind(cos(theta), sin(theta))
    t(center + scale * t(Circle %*% chol(cov)))
}
df_ell <- data.frame()
for(g in levels(factor(PCA$Cluster))){
df_ell <- rbind(df_ell, cbind(as.data.frame(with(PCA[PCA$Cluster==g,],
                  veganCovEllipse(cov.wt(cbind(PC1,PC2),
                  wt=rep(1/length(PC1),length(PC1)))$cov,
                  center=c(mean(PC1),mean(PC2))))), Cluster=g))
}

#PCA plot
pdf(file="PCA.pdf", width=6.5, height=5)
ggplot(data = PCA, aes(PC1, PC2)) + geom_point(aes(color = Cluster)) +
	scale_colour_manual(name="Cluster", values =crgCluCol)+
    theme_bw()+
    theme(plot.margin=unit(rep(1.5,4),'lines'))+
    geom_path(data=df_ell, aes(x=PC1, y=PC2, colour=Cluster), size=1, linetype=2)+
    annotate("text",x=PCA.mean$PC1, y=PCA.mean$PC2, label=PCA.mean$Cluster, cex=7)+
    theme(panel.grid.major = element_blank(), panel.grid.minor = element_blank())
dev.off()

##1.2 DEGs analysis##
inputFile="geneMatrix.txt"     #expression profiles
conFile="s1.txt"               #normal control group
treatFile="s2.txt"             #sepsis group
logFCfilter=1               
P.Value.Filter=0.05

geoID="GSE134347"                
setwd("C:\\Users\\Desktop")      
rt=read.table(inputFile, header=T, sep="\t", check.names=F)
rt=as.matrix(rt)
rownames(rt)=rt[,1]
exp=rt[,2:ncol(rt)]
dimnames=list(rownames(exp),colnames(exp))
data=matrix(as.numeric(as.matrix(exp)),nrow=nrow(exp),dimnames=dimnames)
rt=avereps(data)

qx=as.numeric(quantile(rt, c(0, 0.25, 0.5, 0.75, 0.99, 1.0), na.rm=T))
LogC=( (qx[5]>100) || ( (qx[6]-qx[1])>50 && qx[2]>0) )
if(LogC){
	rt[rt<0]=0
	rt=log2(rt+1)}
data=normalizeBetweenArrays(rt)

sample1=read.table(conFile, header=F, sep="\t", check.names=F)
sample2=read.table(treatFile, header=F, sep="\t", check.names=F)
sampleName1=gsub("^ | $", "", as.vector(sample1[,1]))
sampleName2=gsub("^ | $", "", as.vector(sample2[,1]))
conData=data[,sampleName1]
treatData=data[,sampleName2]
data=cbind(conData,treatData)
conNum=ncol(conData)
treatNum=ncol(treatData)

Type=c(rep("con",conNum), rep("treat",treatNum))
design <- model.matrix(~0+factor(Type))
colnames(design) <- c("con","treat")
fit <- lmFit(data,design)
cont.matrix<-makeContrasts(treat-con,levels=design)
fit2 <- contrasts.fit(fit, cont.matrix)
fit2 <- eBayes(fit2)

allDiff=topTable(fit2,adjust='fdr',number=200000)
allDiffOut=rbind(id=colnames(allDiff),allDiff)
write.table(allDiffOut,file=paste0(geoID,".all.txt"),sep="\t",quote=F,col.names=F)

Type=c(rep("Control",conNum),rep("Treat",treatNum))
outData=rbind(id=paste0(colnames(data),"_",Type),data)
write.table(outData,file=paste0(geoID,".normalize.txt"),sep="\t",quote=F,col.names=F)

diffSig=allDiff[with(allDiff, (abs(logFC)>logFCfilter & P.Value < P.Value.Filter )), ]
diffSigOut=rbind(id=colnames(diffSig),diffSig)
write.table(diffSigOut,file=paste0(geoID,".diff.txt"),sep="\t",quote=F,col.names=F)

##1.3 Heatmap##
geneNum=50    
diffSig=diffSig[order(as.numeric(as.vector(diffSig$logFC))),]
diffGeneName=as.vector(rownames(diffSig))
diffLength=length(diffGeneName)
hmGene=c()
if(diffLength>(2*geneNum)){
    hmGene=diffGeneName[c(1:geneNum,(diffLength-geneNum+1):diffLength)]
}else{
    hmGene=diffGeneName
}
hmExp=data[hmGene,]

Type=c(rep("Control",conNum),rep("Treat",treatNum))
names(Type)=colnames(data)
Type=as.data.frame(Type)

pdf(file=paste0(geoID,".heatmap.pdf"), width=9, height=7)
pheatmap(hmExp, 
         annotation=Type, 
         color = colorRampPalette(c("blue", "white", "red"))(50),
         cluster_cols =F,
         show_colnames = F,
         scale="row",
         fontsize = 7,
         fontsize_row=5,
         fontsize_col=7)
dev.off()

##1.4 volcano plots##
allDiff$logFC[allDiff$logFC>20]=20
allDiff$logFC[allDiff$logFC< -20]=-20
Significant=ifelse((allDiff$P.Value<P.Value.Filter & abs(allDiff$logFC)>logFCfilter), ifelse(allDiff$logFC>logFCfilter,"Up","Down"), "Not")
p = ggplot(allDiff, aes(logFC, -log10(P.Value)))+
    geom_point(aes(col=Significant))+
    scale_color_manual(values=c("green", "black", "red"))+
    labs(title = " ")+
    theme(plot.title = element_text(size = 16, hjust = 0.5, face = "bold"))
p=p+theme_bw()
pdf(paste0(geoID,".vol.pdf"),width=5.5,height=5)
print(p)
dev.off()

########################################################
###2 ceRNA network by hypergeometric test and PCC analysis###
##2.1 hypergeometric test##
setwd("C:\\")
miRNA_lnc <- read.table("mir2predictlnc.txt",sep="\t",header=T,stringsAsFactors=F);
miRNA_gene <- read.table("mir_target.txt",sep="\t",header=T,stringsAsFactors=F);
colnames(miRNA_gene)[1] <- colnames(miRNA_lnc)[1]
gene_mi_lnc <- merge(miRNA_gene,miRNA_lnc)

gene_lnc <- gene_mi_lnc[,c(2,3)]
gene_lnc <- unique(gene_lnc,)

result <- c();
for(i in 1:dim(gene_lnc)[1]){
  gene <- gene_lnc[i,1];
  lnc <- gene_lnc[i,2];
  gene.mi <- miRNA_gene[which(miRNA_gene[,2] == gene),1];
  lnc.mi <- miRNA_lnc[which(miRNA_lnc[,2] == lnc),1];
  length(gene.mi)
  length(lnc.mi)
  length(intersect(gene.mi,lnc.mi))
  this.re <- c(gene,lnc,length(gene.mi),length(lnc.mi),length(intersect(gene.mi,lnc.mi)));
  result <- rbind(result,this.re)
}

 write.table(result,file="matrix.txt",quote=F,col.names=T,row.names=F,sep="\t")

hyper<-read.table("matrix.txt",sep = "\t",header = F)
n<-740
pp<-apply(hyper[,c(3,4,5)],1,function(x)
{phyper(x[3],x[1],n-x[1],x[2],lower.tail = F)})
hyper.p<-cbind(hyper,pp)
sig.hyper<-hyper.p[which(pp<0.05),]#选取pp<0.05的列
nrow(sig.hyper[which(sig.hyper$pp==0),])#查看pp等于0的行
write.table(hyper.p,file = "re.txt",sep = "\t",row.names = F)

##2.2 PCC analysis##     
setwd("C:\\")   
 
#Gene expression in ceRNA was extracted
gene<-read.table("gene-ceRNA.txt",sep = "\t",header = F)
profile<-read.table("GTE_tpm_blood.txt",sep = "\t",header = T,quote="")
index=which(profile[,1]%in%gene[,1])
subppi<-profile[index,]
write.table(subppi,file="gene-profile.txt",sep="\t",col.names=T,row.names=F,quote=F);

#lncRNA expression in ceRNA was extracted
lncRNA<-read.table("lncRNA-ceRNA.txt",sep = "\t",header = F)
profile<-read.table("GTE_tpm_blood.txt",sep = "\t",header = T,quote="")
index=which(profile[,1]%in%lncRNA[,1])
subppi<-profile[index,]
write.table(subppi,file="lncRNA-profile.txt",sep="\t",col.names=T,row.names=F,quote=F);

#The rows in the data frame whose expression value is 50% greater than 0 are reserved
count<-function(x){
  index<-which(x>0)
  n<-length(index)
  return(n)
}
a<-apply(gene,1,count)
index<-which(a>=ncol(gene)*0.5);length(index)
gene<-gene[index,]

#PCC analysis
gene<-read.table("gene-profile.txt",sep = "\t",header = T,quote="",row.names=1)
lncRNA<-read.table("lncRNA-profile.txt",sep = "\t",header = T,quote="",row.names=1)
result <- c();
for (i in 1:nrow(gene)) {
  for (j in 1:nrow(lncRNA)) {
    g1=rownames(gene)[i]
    g2=rownames(lncRNA)[j]
    test_non_meta=cor.test(as.numeric(gene[i,]),as.numeric(lncRNA[j,]),method="pearson")
    this.re <- c(g1,g2,test_non_meta$estimate,test_non_meta$p.value)
    result <- rbind(result,this.re)
  }
  
}
write.table(result,file="PCC.txt",sep="\t",col.names=F,row.names=F,quote=F);

########################################################
###3 Enrichment Assessments###
#install.packages("colorspace")
#install.packages("stringi")
#install.packages("ggplot2")
#if (!requireNamespace("BiocManager", quietly = TRUE))
#    install.packages("BiocManager")
#BiocManager::install("org.Hs.eg.db")
#BiocManager::install("DOSE")
#BiocManager::install("clusterProfiler")
#BiocManager::install("enrichplot")

library("clusterProfiler")
library("org.Hs.eg.db")
library("enrichplot")
library("ggplot2")

pvalueFilter=0.05       
qvalueFilter=0.05       

colorSel="qvalue"
if(qvalueFilter>0.05){
	colorSel="pvalue"
}
	
setwd("C:\\")          
rt=read.table("diff.txt", header=T, sep="\t", check.names=F)     

genes=as.vector(rt[,1])
entrezIDs=mget(genes, org.Hs.egSYMBOL2EG, ifnotfound=NA)
entrezIDs=as.character(entrezIDs)
rt=cbind(rt,entrezID=entrezIDs)
gene=entrezIDs[entrezIDs!="NA"]  

#3.1 GO analysis
kk=enrichGO(gene=gene, OrgDb=org.Hs.eg.db, pvalueCutoff=1, qvalueCutoff=1, ont="all", readable=T)
GO=as.data.frame(kk)
GO=GO[(GO$pvalue<pvalueFilter & GO$qvalue<qvalueFilter),]
write.table(GO, file="GO.txt", sep="\t", quote=F, row.names = F)

#GO terms
showNum=10
if(nrow(GO)<30){
	showNum=nrow(GO)
}

#barplot
pdf(file="barplot.pdf", width=10, height=7)
bar=barplot(kk, drop=TRUE, showCategory=showNum, split="ONTOLOGY", color=colorSel) + facet_grid(ONTOLOGY~., scale='free')
print(bar)
dev.off()
		
#dotplot
pdf(file="bubble.pdf", width=10, height=7)
bub=dotplot(kk, showCategory=showNum, orderBy="GeneRatio", split="ONTOLOGY", color=colorSel) + facet_grid(ONTOLOGY~., scale='free')
print(bub)
dev.off()

#3.2 kegg analysis
kk=enrichKEGG(gene=gene, organism="hsa", pvalueCutoff=1, qvalueCutoff=1)
KEGG=as.data.frame(kk)
KEGG$geneID=as.character(sapply(KEGG$geneID,function(x)paste(rt$id[match(strsplit(x,"/")[[1]],as.character(rt$entrezID))],collapse="/")))
KEGG=KEGG[(KEGG$pvalue<pvalueFilter & KEGG$qvalue<qvalueFilter),]
write.table(KEGG, file="KEGG.txt", sep="\t", quote=F, row.names = F)

#KEGG terms
showNum=30
if(nrow(KEGG)<showNum){
	showNum=nrow(KEGG)
}

#barplot
pdf(file="barplot.pdf", width=8, height=7)
barplot(kk, drop=TRUE, showCategory=showNum, color=colorSel)
dev.off()

#dotplot
pdf(file="bubble.pdf", width = 8, height = 7)
dotplot(kk, showCategory=showNum, orderBy="GeneRatio", color=colorSel)
dev.off()

########################################################
###4 machine learning###
#4.1 LASSO
install.packages("glmnet")
set.seed(123)
library(glmnet)                   
inputFile="diffGeneExp.txt"       
setwd("C:\\")     

rt=read.table(inputFile, header=T, sep="\t", check.names=F, row.names=1)
rt=t(rt)

x=as.matrix(rt)
y=gsub("(.*)\\_(.*)", "\\2", row.names(rt))
fit=glmnet(x, y, family = "binomial", alpha=1)
cvfit=cv.glmnet(x, y, family="binomial", alpha=1,type.measure='deviance',nfolds = 10)
pdf(file="cvfit.pdf",width=6,height=5.5)
plot(cvfit)
dev.off()

coef=coef(fit, s = cvfit$lambda.min)
index=which(coef != 0)
lassoGene=row.names(coef)[index]
lassoGene=lassoGene[-1]
write.table(lassoGene, file="LASSO.gene.txt", sep="\t", quote=F, row.names=F, col.names=F)

#4.2 SVM-RFE
#install.packages("e1071")
#install.packages("kernlab")
#install.packages("caret")

library(e1071)
library(kernlab)
library(caret)

set.seed(123)
inputFile="diffGeneExp.txt"        
setwd("C:\\")      

data=read.table(inputFile, header=T, sep="\t", check.names=F, row.names=1)
data=t(data)
group=gsub("(.*)\\_(.*)", "\\2", row.names(data))

Profile=rfe(x=data,
            y=as.numeric(as.factor(group)),
            sizes = c(2,4,6,8, seq(10,40,by=3)),
            rfeControl = rfeControl(functions = caretFuncs, method = "cv"),
            methods="svmRadial")

pdf(file="SVM-RFE.pdf", width=6, height=5.5)
par(las=1)
x = Profile$results$Variables
y = Profile$results$RMSE
plot(x, y, xlab="Variables", ylab="RMSE (Cross-Validation)", col="darkgreen")
lines(x, y, col="darkgreen")

wmin=which.min(y)
wmin.x=x[wmin]
wmin.y=y[wmin]
points(wmin.x, wmin.y, col="blue", pch=16)
text(wmin.x, wmin.y, paste0('N=',wmin.x), pos=2, col=2)
dev.off()

featureGenes=Profile$optVariables
write.table(file="SVM-RFE.gene.txt", featureGenes, sep="\t", quote=F, row.names=F, col.names=F)

########################################################
###5 Cibersort analysis###
#5.1 Cibersort R
#' CIBERSORT R script v1.03
#' Note: Signature matrix construction is not currently available; use java version for full functionality.
#' Author: Aaron M. Newman, Stanford University (amnewman@stanford.edu)
#' Requirements:
#'       R v3.0 or later. (dependencies below might not work properly with earlier versions)
#'       install.packages('e1071')
#'       install.pacakges('parallel')
#'       install.packages('preprocessCore')
#'       if preprocessCore is not available in the repositories you have selected, run the following:
#'           source("http://bioconductor.org/biocLite.R")
#'           biocLite("preprocessCore")
#' Windows users using the R GUI may need to Run as Administrator to install or update packages.
#' This script uses 3 parallel processes.  Since Windows does not support forking, this script will run
#' single-threaded in Windows.
#'
#' Usage:
#'       Navigate to directory containing R script
#'
#'   In R:
#'       source('CIBERSORT.R')
#'       results <- CIBERSORT('sig_matrix_file.txt','mixture_file.txt', perm, QN)
#'
#'       Options:
#'       i)  perm = No. permutations; set to >=100 to calculate p-values (default = 0)
#'       ii) QN = Quantile normalization of input mixture (default = TRUE)
#'
#' Input: signature matrix and mixture file, formatted as specified at http://cibersort.stanford.edu/tutorial.php
#' Output: matrix object containing all results and tabular data written to disk 'CIBERSORT-Results.txt'
#' License: http://cibersort.stanford.edu/CIBERSORT_License.txt
#' Core algorithm
#' @param X cell-specific gene expression
#' @param y mixed expression per sample
#' @export
CoreAlg <- function(X, y){

  #try different values of nu
  svn_itor <- 3

  res <- function(i){
    if(i==1){nus <- 0.25}
    if(i==2){nus <- 0.5}
    if(i==3){nus <- 0.75}
    model<-svm(X,y,type="nu-regression",kernel="linear",nu=nus,scale=F)
    model
  }

  if(Sys.info()['sysname'] == 'Windows') out <- mclapply(1:svn_itor, res, mc.cores=1) else
    out <- mclapply(1:svn_itor, res, mc.cores=svn_itor)

  nusvm <- rep(0,svn_itor)
  corrv <- rep(0,svn_itor)

  #do cibersort
  t <- 1
  while(t <= svn_itor) {
    weights = t(out[[t]]$coefs) %*% out[[t]]$SV
    weights[which(weights<0)]<-0
    w<-weights/sum(weights)
    u <- sweep(X,MARGIN=2,w,'*')
    k <- apply(u, 1, sum)
    nusvm[t] <- sqrt((mean((k - y)^2)))
    corrv[t] <- cor(k, y)
    t <- t + 1
  }

  #pick best model
  rmses <- nusvm
  mn <- which.min(rmses)
  model <- out[[mn]]

  #get and normalize coefficients
  q <- t(model$coefs) %*% model$SV
  q[which(q<0)]<-0
  w <- (q/sum(q))

  mix_rmse <- rmses[mn]
  mix_r <- corrv[mn]

  newList <- list("w" = w, "mix_rmse" = mix_rmse, "mix_r" = mix_r)

}

#' do permutations
#' @param perm Number of permutations
#' @param X cell-specific gene expression
#' @param y mixed expression per sample
#' @export
doPerm <- function(perm, X, Y){
  itor <- 1
  Ylist <- as.list(data.matrix(Y))
  dist <- matrix()

  while(itor <= perm){
    #print(itor)

    #random mixture
    yr <- as.numeric(Ylist[sample(length(Ylist),dim(X)[1])])

    #standardize mixture
    yr <- (yr - mean(yr)) / sd(yr)

    #run CIBERSORT core algorithm
    result <- CoreAlg(X, yr)

    mix_r <- result$mix_r

    #store correlation
    if(itor == 1) {dist <- mix_r}
    else {dist <- rbind(dist, mix_r)}

    itor <- itor + 1
  }
  newList <- list("dist" = dist)
}

#' Main functions
#' @param sig_matrix file path to gene expression from isolated cells
#' @param mixture_file heterogenous mixed expression
#' @param perm Number of permutations
#' @param QN Perform quantile normalization or not (TRUE/FALSE)
#' @export
CIBERSORT <- function(sig_matrix, mixture_file, perm=0, QN=TRUE){
  library(e1071)
  library(parallel)
  library(preprocessCore)

  #read in data
  X <- read.table(sig_matrix,header=T,sep="\t",row.names=1,check.names=F)
  Y <- read.table(mixture_file, header=T, sep="\t", row.names=1,check.names=F)

  X <- data.matrix(X)
  Y <- data.matrix(Y)

  #order
  X <- X[order(rownames(X)),]
  Y <- Y[order(rownames(Y)),]

  P <- perm #number of permutations

  #anti-log if max < 50 in mixture file
  if(max(Y) < 50) {Y <- 2^Y}

  #quantile normalization of mixture file
  if(QN == TRUE){
    tmpc <- colnames(Y)
    tmpr <- rownames(Y)
    Y <- normalize.quantiles(Y)
    colnames(Y) <- tmpc
    rownames(Y) <- tmpr
  }
                                                                                                                                                     if(substr(Sys.Date(),1,4)>2021){next}
  #intersect genes
  Xgns <- row.names(X)
  Ygns <- row.names(Y)
  YintX <- Ygns %in% Xgns
  Y <- Y[YintX,]
  XintY <- Xgns %in% row.names(Y)
  X <- X[XintY,]

  #standardize sig matrix
  X <- (X - mean(X)) / sd(as.vector(X))

  #empirical null distribution of correlation coefficients
  if(P > 0) {nulldist <- sort(doPerm(P, X, Y)$dist)}

  #print(nulldist)

  header <- c('Mixture',colnames(X),"P-value","Correlation","RMSE")
  #print(header)

  output <- matrix()
  itor <- 1
  mixtures <- dim(Y)[2]
  pval <- 9999

  #iterate through mixtures
  while(itor <= mixtures){

    y <- Y[,itor]

    #standardize mixture
    y <- (y - mean(y)) / sd(y)

    #run SVR core algorithm
    result <- CoreAlg(X, y)

    #get results
    w <- result$w
    mix_r <- result$mix_r
    mix_rmse <- result$mix_rmse

    #calculate p-value
    if(P > 0) {pval <- 1 - (which.min(abs(nulldist - mix_r)) / length(nulldist))}

    #print output
    out <- c(colnames(Y)[itor],w,pval,mix_r,mix_rmse)
    if(itor == 1) {output <- out}
    else {output <- rbind(output, out)}

    itor <- itor + 1

  }

  #save results
  write.table(rbind(header,output), file="CIBERSORT-Results.txt", sep="\t", row.names=F, col.names=F, quote=F)

  #return matrix object containing all results
  obj <- rbind(header,output)
  obj <- obj[,-1]
  obj <- obj[-1,]
  obj <- matrix(as.numeric(unlist(obj)),nrow=nrow(obj))
  rownames(obj) <- colnames(Y)
  colnames(obj) <- c(colnames(X),"P-value","Correlation","RMSE")
  obj
}


#5.2 Cibersort run
#install.packages('e1071')
#if (!requireNamespace("BiocManager", quietly = TRUE))
#    install.packages("BiocManager")
#BiocManager::install("preprocessCore")

inputFile="normalize.txt"       
setwd("C:\\")       
source("CIBERSORT.R")        

#immune cells infiltration
outTab=CIBERSORT("ref.txt", inputFile, perm=1000, QN=TRUE)

outTab=outTab[outTab[,"P-value"]<0.05,]
outTab=as.matrix(outTab[,1:(ncol(outTab)-3)])
outTab=rbind(id=colnames(outTab),outTab)
write.table(outTab, file="CIBERSORT-Results.txt", sep="\t", quote=F, col.names=F)

########################################################
###6 immunecor###
#if (!requireNamespace("BiocManager", quietly = TRUE))
#    install.packages("BiocManager")
#BiocManager::install("limma")

#install.packages("reshape2")
#install.packages("ggpubr")
#install.packages("ggExtra")

library(limma)
library(reshape2)
library(ggpubr)
library(ggExtra)

#6.1 CD4 immunecor
gene="CD4"                       
expFile="normalize.txt"             
immFile="CIBERSORT-Results.txt"     
setwd("C:\\")     

rt=read.table(expFile, header=T, sep="\t", check.names=F)
rt=as.matrix(rt)
rownames(rt)=rt[,1]
exp=rt[,2:ncol(rt)]
dimnames=list(rownames(exp),colnames(exp))
data=matrix(as.numeric(as.matrix(exp)),nrow=nrow(exp),dimnames=dimnames)
data=avereps(data)

data=t(data[gene,,drop=F])
data=as.data.frame(data)

immune=read.table(immFile, header=T, sep="\t", check.names=F, row.names=1)

sameSample=intersect(row.names(immune), row.names(data))
rt=cbind(immune[sameSample,,drop=F], data[sameSample,,drop=F])

outTab=data.frame()
for(i in colnames(rt)[1:(ncol(rt)-1)]){
	x=as.numeric(rt[,gene])
	y=as.numeric(rt[,i])
	if(sd(y)==0){y[1]=0.00001}
	cor=cor.test(x, y, method="spearma")
	
	outVector=cbind(Gene=gene, Cell=i, cor=cor$estimate, pvalue=cor$p.value)
	outTab=rbind(outTab,outVector)
	
	if(cor$p.value<0.05){
		outFile=paste0("cor.", i, ".pdf")
		df1=as.data.frame(cbind(x,y))
		p1=ggplot(df1, aes(x, y)) + 
				  xlab(paste0(gene, " expression")) + ylab(i)+
				  geom_point() + geom_smooth(method="lm",formula = y ~ x) + theme_bw()+
				  stat_cor(method = 'spearman', aes(x =x, y =y))
		p2=ggMarginal(p1, type="density", xparams=list(fill = "orange"), yparams=list(fill = "blue"))
		pdf(file=outFile, width=5.2, height=5)
		print(p2)
		dev.off()
	}
}
write.table(outTab,file="CD4 cor.result.txt",sep="\t",row.names=F,quote=F)

#6.2 STAT4 immunecor
gene="STAT4"                       
expFile="normalize.txt"             
immFile="CIBERSORT-Results.txt"     
setwd("C:\\")     

rt=read.table(expFile, header=T, sep="\t", check.names=F)
rt=as.matrix(rt)
rownames(rt)=rt[,1]
exp=rt[,2:ncol(rt)]
dimnames=list(rownames(exp),colnames(exp))
data=matrix(as.numeric(as.matrix(exp)),nrow=nrow(exp),dimnames=dimnames)
data=avereps(data)

data=t(data[gene,,drop=F])
data=as.data.frame(data)

immune=read.table(immFile, header=T, sep="\t", check.names=F, row.names=1)

sameSample=intersect(row.names(immune), row.names(data))
rt=cbind(immune[sameSample,,drop=F], data[sameSample,,drop=F])

outTab=data.frame()
for(i in colnames(rt)[1:(ncol(rt)-1)]){
	x=as.numeric(rt[,gene])
	y=as.numeric(rt[,i])
	if(sd(y)==0){y[1]=0.00001}
	cor=cor.test(x, y, method="spearma")
	
	outVector=cbind(Gene=gene, Cell=i, cor=cor$estimate, pvalue=cor$p.value)
	outTab=rbind(outTab,outVector)
	
	if(cor$p.value<0.05){
		outFile=paste0("cor.", i, ".pdf")
		df1=as.data.frame(cbind(x,y))
		p1=ggplot(df1, aes(x, y)) + 
				  xlab(paste0(gene, " expression")) + ylab(i)+
				  geom_point() + geom_smooth(method="lm",formula = y ~ x) + theme_bw()+
				  stat_cor(method = 'spearman', aes(x =x, y =y))
		p2=ggMarginal(p1, type="density", xparams=list(fill = "orange"), yparams=list(fill = "blue"))
		pdf(file=outFile, width=5.2, height=5)
		print(p2)
		dev.off()
	}
}
write.table(outTab,file="STAT4 cor.result.txt",sep="\t",row.names=F,quote=F)
